# Supplementary material for: The Cost-Effectiveness of Homecare Services for Adults and Older Adults: A Systematic Review
Source: Int J Environ Res Public Health. 2023 Feb 15;20(4):3373. doi: 10.3390/ijerph20043373 (PMC9960182; doi:10.3390/ijerph20043373)
Supplement: Supplementary file 1 [file ijerph-20-03373-s001.zip]

Archive with 3 entries (3 files):
- Supplementary material - Table S3.pdf
- Supplementary Material Table S1. Prisma Checklist.pdf
- Supplementary Material Table S2. Search_Strategy.pdf
